# Supplementary material for: Transformation of European Ash (Fraxinus excelsior L.) Callus as a Starting Point for Understanding the Molecular Basis of Ash Dieback
Source: Plants (Basel). 2021 Nov 20;10(11):2524. doi: 10.3390/plants10112524 (PMC8622397; doi:10.3390/plants10112524)
Supplement: Supplementary file 1 [file plants-10-02524-s001.zip]

Archive with 1 entries (1 files):
- plants-1438997-supplementary.pdf
